# Supplementary material for: DNA methylation mediated by RdDM pathway and demethylation affects furanone accumulation through regulation of QUINONE OXIDOREDUCTASE in strawberry
Source: Hortic Res. 2023 Jul 11;10(8):uhad131. doi: 10.1093/hr/uhad131 (PMC10407599; doi:10.1093/hr/uhad131)
Supplement: Web_Material_uhad131 [file web_material_uhad131.zip]

Archive with 1 entries (1 files):
- Supplementary Information 19-5-2023.pdf
